# Supplementary material for: Association of Multiple-trait Polygenic Risk Score with Obesity and Cardiometabolic Diseases in Korean Population
Source: Genomics Proteomics Bioinformatics. 2025 Nov 9;23(5):qzaf102. doi: 10.1093/gpbjnl/qzaf102 (PMC12975335; doi:10.1093/gpbjnl/qzaf102)
Supplement: qzaf102_Supplementary_Data [file qzaf102_supplementary_data.zip]

Archive with 5 entries (5 files):
- 13-Feb-2026_113933_qzaf102_Supplementary_Data_TableS12Revised.zip
- 13-Feb-2026_113935_qzaf102_Supplementary_Data_TableSRevised.zip
- qzaf102 Supplementary data-new.zip
- 12-Feb-2026_121731_qzaf102_Supplementary_Data_TableSRevised.zip
- 12-Feb-2026_121717_qzaf102_Supplementary_Data_TableS12Revised.zip
